# Supplementary material for: ﻿Dryopterisjinpingensis, a critically endangered diploid new species of Dryopteridaceae from Yunnan, China
Source: PhytoKeys. 2024 Mar 19;239:195–204. doi: 10.3897/phytokeys.239.118655 (PMC10966346; doi:10.3897/phytokeys.239.118655)
Supplement: XML Treatment for Dryopteris jinpingensis [file phytokeys.239.118655-treatment1.xml]

<!DOCTYPE tp:taxon-treatment
  PUBLIC "-//TaxonX//DTD Taxonomic Treatment Publishing DTD v0 20100105//EN" "tax-treatment-NSO.dtd">
<tp:taxon-treatment xmlns:tp="http://www.plazi.org/taxpub"><tp:treatment-meta><kwd-group><label>Taxon classification</label><kwd>
                <named-content content-type="kingdom">Plantae</named-content>
              </kwd><kwd>
                <named-content content-type="order">Polypodiales</named-content>
              </kwd><kwd>
                <named-content content-type="family">Dryopteridaceae</named-content>
              </kwd></kwd-group><mixed-citation publication-type="journal"><person-group><name><surname>Zuo</surname><given-names>Zheng-Yu</given-names></name><name><surname>Lu</surname><given-names>Jin-Mei</given-names></name><name><surname>Li</surname><given-names>Cun-Fu</given-names></name><name><surname>Li</surname><given-names>De-Zhu</given-names></name></person-group><article-title>﻿<italic><tp:taxon-name><tp:taxon-name-part taxon-name-part-type="genus" reg="Dryopteris">Dryopteris</tp:taxon-name-part><tp:taxon-name-part taxon-name-part-type="species" reg="jinpingensis">jinpingensis</tp:taxon-name-part></tp:taxon-name></italic>, a critically endangered diploid new species of <tp:taxon-name><tp:taxon-name-part taxon-name-part-type="family">Dryopteridaceae</tp:taxon-name-part></tp:taxon-name> from Yunnan, China</article-title><source>PhytoKeys</source><day>19</day><month>03</month><year>2024</year><volume>239</volume><fpage>195</fpage><lpage>204</lpage><pub-id pub-id-type="doi">10.3897/phytokeys.239.118655</pub-id></mixed-citation></tp:treatment-meta><tp:nomenclature><label>﻿</label><tp:taxon-name>
              <object-id xmlns:xlink="http://www.w3.org/1999/xlink" content-type="arpha" xlink:type="simple">77C0E297-2C02-5E7A-9B32-282838D7A7A5</object-id>
              <tp:taxon-name-part taxon-name-part-type="genus" reg="Dryopteris">Dryopteris</tp:taxon-name-part>
              <tp:taxon-name-part taxon-name-part-type="species" reg="jinpingensis">jinpingensis</tp:taxon-name-part>
              <object-id xmlns:xlink="http://www.w3.org/1999/xlink" content-type="ipni" xlink:type="simple">urn:lsid:ipni.org:names:77338637-1</object-id>
            </tp:taxon-name><tp:taxon-authority>Z.Y.Zuo, Jin Mei Lu &amp; D.Z.Li</tp:taxon-authority><tp:taxon-status xmlns:xlink="http://www.w3.org/1999/xlink" xlink:type="simple">sp. nov.</tp:taxon-status><xref ref-type="fig" rid="F1">Figs 1</xref><xref ref-type="fig" rid="F2">, 2 in Chinese: 金平鳞毛蕨 (jīn píng lín máo jué)</xref></tp:nomenclature><tp:treatment-sec sec-type="material" id="SECID0ESJAE"><title>Type.</title><p>China. Yunnan: Jinping, <named-content xmlns:xlink="http://www.w3.org/1999/xlink" content-type="dwc:verbatimCoordinates" xlink:type="simple"><named-content content-type="geo-json" specific-use="{&#34;type&#34;:&#34;Point&#34;,&#34;coordinates&#34;:[98.766667,25.283333]}" id="NCID0E2JAE" xlink:type="simple">25°17′N, 98°46′E</named-content></named-content>, alt. 1050 m, 20 April 2023, <italic>Z.Y. Zuo 5378</italic> (Holotype, mounted in 3 cross-referenced sheets, KUN-1585758! Isotype: KUN-1585759!).</p></tp:treatment-sec><tp:treatment-sec sec-type="diagnosis" id="SECID0ECKAE"><title>Diagnosis.</title><p><italic><tp:taxon-name><tp:taxon-name-part taxon-name-part-type="genus" reg="Dryopteris">Dryopteris</tp:taxon-name-part><tp:taxon-name-part taxon-name-part-type="species" reg="jinpingensis">jinpingensis</tp:taxon-name-part></tp:taxon-name></italic> is similar to <italic><tp:taxon-name><tp:taxon-name-part taxon-name-part-type="genus" reg="Dryopteris">D.</tp:taxon-name-part><tp:taxon-name-part taxon-name-part-type="species" reg="gaoligongensis">gaoligongensis</tp:taxon-name-part></tp:taxon-name></italic> with stout and creeping rhizome, 3- to 4-pinnate large frond, and largest and longest basal basiscopic pinnule. However, <italic><tp:taxon-name><tp:taxon-name-part taxon-name-part-type="genus" reg="Dryopteris">D.</tp:taxon-name-part><tp:taxon-name-part taxon-name-part-type="species" reg="jinpingensis">jinpingensis</tp:taxon-name-part></tp:taxon-name></italic> differs from it in the elongated lanceolate lamina, sessile or subsessile pinna stalks (less than 1 cm), and overlapping membranous and thin scales adnate to stipe base.</p></tp:treatment-sec><tp:treatment-sec sec-type="description" id="SECID0EJLAE"><title>Description.</title><p><bold><italic>Plants</italic></bold> 70–140 cm tall. <bold><italic>Rhizome</italic></bold> stout, creeping, up to 20 cm long and 4 cm in diameter, densely clothed with brown, lanceolate, entire scales. <bold><italic>Fronds</italic></bold> approximate, stipe shorter than lamina, ca. 30–60 cm, brown at base, upper stramineous, densely scaly; scales thin, lanceolate, entire, brown, overlapping and adnate to the stipe base. <bold><italic>Rachis and costae</italic></bold> hairy when young, glabrous when mature. <bold><italic>Lamina</italic></bold> papery, not glossy, broadly elongated lanceolate, ca. 40–100 × 20–50 cm, 3- to 4-pinnate, base not narrowed, apex acuminate, abaxial with glandular hairs when young, glabrous when mature. <bold><italic>Pinnae</italic></bold> 15–30 pairs, opposite, oblique, sessile or subsessile (less than 1cm). Pinnae lanceolate, basal pinnae largest, deltoid-lanceolate, up to 40 × 18 cm, apex caudate-acuminate. <bold><italic>Pinnules</italic></bold> 25–35 pairs, opposite at base and alternate upward, lanceolate, base broadly cuneate, usually asymmetrical, apex long acuminate; basal basiscopic pinnule largest and longest, ca. 12 × 4 cm, base widest, 2-pinnate; Segments oblong, apices obtuse and spinulose, margin shallowly lobed to several serrate. <bold><italic>Veins</italic></bold> pinnate, forked, distinct on both surfaces. <bold><italic>Sori</italic></bold> close to costa on pinnules; indusia orbicular-reniform, entire. Reproductive mode and ploidy level: diploid sexual.</p></tp:treatment-sec><tp:treatment-sec sec-type="distribution" id="SECID0EMMAE"><title>Distribution and habitat.</title><p>Presently only known from Jinping County, Yunnan Province, southwestern China, with two documented small populations near each other. It grows on the cliff of the valley in subtropical evergreen broad-leaved forests, at an altitude of 1000–1100 meters.</p></tp:treatment-sec><tp:treatment-sec sec-type="etymology" id="SECID0ERMAE"><title>Etymology.</title><p>The specific epithet “jinpingensis” refers to its type locality, Jinping County, in the border between south Yunnan of China and Vietnam.</p></tp:treatment-sec><tp:treatment-sec sec-type="conservation status" id="SECID0EWMAE"><title>Conservation status.</title><p><italic><tp:taxon-name><tp:taxon-name-part taxon-name-part-type="genus" reg="Dryopteris">Dryopteris</tp:taxon-name-part><tp:taxon-name-part taxon-name-part-type="species" reg="jinpingensis">jinpingensis</tp:taxon-name-part></tp:taxon-name></italic> should be classified as critically endangered (<abbrev xmlns:xlink="http://www.w3.org/1999/xlink" xlink:title="critically endangered" id="ABBRID0EHNAE" xlink:type="simple">CR</abbrev>) according to the IUCN guidelines (<xref ref-type="bibr" rid="B5">IUCN Standards and Petitions Committee 2022</xref>), due to its narrow distribution with only two small populations with fewer than 50 plants. In order to conserve and save this rare and endangered species, we have begun to propagate it using the <italic>in vitro</italic> culture from spores, facilitated by the Germplasm Bank of Wild Species.</p></tp:treatment-sec><tp:treatment-sec><!--Section generated to contain objects referenced in tp:taxon-treatment.--><fig id="F1" position="float" orientation="portrait"><object-id xmlns:xlink="http://www.w3.org/1999/xlink" content-type="doi" xlink:type="simple">10.3897/phytokeys.239.118655.figure1</object-id><object-id xmlns:xlink="http://www.w3.org/1999/xlink" content-type="arpha" xlink:type="simple">4C07DC07-5081-58C1-926E-1B20D887EBD4</object-id><label>Figure 1.</label><caption><p>Photos of <italic><tp:taxon-name><tp:taxon-name-part taxon-name-part-type="genus" reg="Dryopteris">Dryopteris</tp:taxon-name-part><tp:taxon-name-part taxon-name-part-type="species" reg="jinpingensis">jinpingensis</tp:taxon-name-part></tp:taxon-name></italic> (<italic>Z.Y. Zuo 5378</italic>) <bold>A</bold> habitat <bold>B</bold> plant <bold>C</bold> proximal part of the lamina <bold>D</bold> sori on ultimate pinnules <bold>E</bold> glandular hairs on the abaxial surface of pinnules <bold>F</bold> young plant <bold>G</bold> rhizome <bold>H</bold> portion of stipe base, showing adnate scale <bold>I</bold> scales of stipe.</p></caption><graphic xmlns:xlink="http://www.w3.org/1999/xlink" xlink:href="phytokeys-239-195_article-118655__-g001.jpg" position="float" orientation="portrait" xlink:type="simple" id="oo_1005520.jpg"><uri content-type="original_file" xlink:type="simple">https://binary.pensoft.net/fig/1005520</uri></graphic></fig><fig id="F2" position="float" orientation="portrait"><object-id xmlns:xlink="http://www.w3.org/1999/xlink" content-type="doi" xlink:type="simple">10.3897/phytokeys.239.118655.figure2</object-id><object-id xmlns:xlink="http://www.w3.org/1999/xlink" content-type="arpha" xlink:type="simple">6AB8CB76-0497-5F3E-A747-444B0F1116BD</object-id><label>Figure 2.</label><caption><p>Illustration of <italic><tp:taxon-name><tp:taxon-name-part taxon-name-part-type="genus" reg="Dryopteris">Dryopteris</tp:taxon-name-part><tp:taxon-name-part taxon-name-part-type="species" reg="jinpingensis">jinpingensis</tp:taxon-name-part></tp:taxon-name></italic> Z.Y. Zuo, Jin Mei Lu &amp; D.Z. Li <bold>A</bold> plant <bold>B</bold> sori on ultimate pinnules <bold>C</bold> glandular hairs on the abaxial surface of pinnules <bold>D</bold> indusia <bold>E</bold> young plant <bold>F</bold> scales of stipe (Drawn by Yi-Fan Li, based on <italic>Z.Y. Zuo 5378</italic>).</p></caption><graphic xmlns:xlink="http://www.w3.org/1999/xlink" xlink:href="phytokeys-239-195_article-118655__-g002.jpg" position="float" orientation="portrait" xlink:type="simple" id="oo_1005521.jpg"><uri content-type="original_file" xlink:type="simple">https://binary.pensoft.net/fig/1005521</uri></graphic></fig></tp:treatment-sec><ref-list><ref id="B5"><mixed-citation xmlns:xlink="http://www.w3.org/1999/xlink" xlink:type="simple">IUCN Standards and Petitions Committee (<year>2022</year>) Guidelines for Using the IUCN Red List Categories and Criteria. Version 15.1. Prepared by the Standards and Petitions Committee. <ext-link xlink:href="https://www.iucnredlist.org/documents/RedListGuidelines.pdf" ext-link-type="uri" xlink:type="simple">https://www.iucnredlist.org/documents/RedListGuidelines.pdf</ext-link></mixed-citation></ref></ref-list></tp:taxon-treatment>
