# Supplementary material for: ﻿Dryopterisjinpingensis, a critically endangered diploid new species of Dryopteridaceae from Yunnan, China
Source: PhytoKeys. 2024 Mar 19;239:195–204. doi: 10.3897/phytokeys.239.118655 (PMC10966346; doi:10.3897/phytokeys.239.118655)
Supplement: Supplementary material 1 — The voucher information and GenBank accession numbers of complete plastid genome used in this study [file phytokeys-239-195_article-118655__-s001.xlsx]

## Sheet: Table S1
Table S1: The voucher information and GenBank accession numbers of complete plastid genome used in this study
No.	Species name	Specimen voucher	GenBank accession numbers	Locality	Reference
1	Dryopteris blanfordii (C.Hope) C.Chr.	Unknown	LT827127	Unknown	Direct Submission
2	Dryopteris cacaina Tagawa	W.T. Liou 454	MW796569	Taiwan, China	Zuo et al., 2022b
3	Dryopteris crassirhizoma Nakai	20170827001LY	MK554795	Anshan, Liaoning, China	Xu et al., 2019
4	Dryopteris decipiens (Hooker) Kuntze	China, Guizhou, 7333	KY427348	Guizhou, China	Wei et al., 2017
5	Dryopteris deparioides (T.Moore) Kuntze	C.V. 3062	MW796571	Sri Lanka	Zuo et al., 2022b
6	Dryopteris filix-mas (L.) Schott	Unknown	LT618774	Unknown	Direct Submission
7	Dryopteris fragrans (L.) Schott	Unknown	KX418656	Wudalianchi, Heilongjiang, China	Gao et al., 2018
8	Dryopteris fragrans (L.) Schott	Z.Y. Zuo 5156	OQ172231	Dalian, Liaoning, China	Wei et al., 2024
9	Dryopteris gaoligongensis Z.Y. Zuo, Jin Mei Lu & D.Z. Li	Z.Y. Zuo 1539	MW796573	Tengchong, Yunnan, China	Zuo et al., 2022b
10	Dryopteris gaoligongensis Z.Y. Zuo, Jin Mei Lu & D.Z. Li	Z.Y. Zuo 1610	MW796575	Baoshan, Yunnan, China	Zuo et al., 2022b
11	Dryopteris jinpingensis Z.Y. Zuo, Jin Mei Lu & D.Z. Li	Z.Y. Zuo 5378-1	PP148899	Jinping, Wenshan, China	This study
12	Dryopteris jinpingensis Z.Y. Zuo, Jin Mei Lu & D.Z. Li	Z.Y. Zuo 5378-2	PP148900	Jinping, Wenshan, China	This study
13	Dryopteris renchangiana Z.Y.Zuo & D.Z.Li	Z.Y. Zuo 3496	MW796570	Nanchuan, Chognqing, China	Zuo et al., 2022b
14	Dryopteris renchangiana Z.Y.Zuo & D.Z.Li	Z.Y. Zuo 3510	MW796572	Xuyong, Sichuan, China	Zuo et al., 2022b
15	Dryopteris sieboldii (Van Houtte) Kuntze	Unknown	MN623354	FLBG, Guangdong, China	Liu et al., 2020
16	Dryopteris sinonepalensis Z.Y. Zuo & Fraser-Jenkins	S.Y.Dong & Z.Y.Zuo DZ5281	MW796578	Motuo, Xizang, China	Zuo et al., 2022b
17	Dryopteris sinonepalensis Z.Y. Zuo & Fraser-Jenkins	Z.Y. Zuo 1331	MW796576	Yangbi, Yunnan, China	Zuo et al., 2022b
18	Dryopteris sparsa (D. Don) Kuntze	W.T. Liou 804	MW796574	Nepal	Zuo et al., 2022b
19	Dryopteris sparsa (D. Don) Kuntze	Z.Y. Zuo 4396	MZ960498	Shenzhen, Guangdong, China	Zuo et al., 2022a
20	Dryopteris sparsa (D. Don) Kuntze	Z.Y. Zuo 4451	MZ960493	Chayu, Xizang, China	Zuo et al., 2022a
21	Dryopteris sparsa subsp. rectipinnula Fraser-Jenk.	Z.Y. Zuo 1798	MZ960494	Gongshan, Yunnan, China	Zuo et al., 2022a
22	Dryopteris sukungiana Z. Y. Zuo	Z.Y. Zuo 1615	MZ960495	Baoshan, Yunnan, China	Zuo et al., 2022a
23	Dryopteris sukungiana Z. Y. Zuo	Z.Y. Zuo 2862	MZ960496	Cangyuan, Yunnan, China	Zuo et al., 2022a
24	Dryopteris sukungiana Z. Y. Zuo	Z.Y. Zuo 4660	MZ960497	Wenshan, Yunnan, China	Zuo et al., 2022a
25	Dryopteris villarii (Bellardi) Woyn. ex Schinz & Thell.	Unknown	LT905144	Unknown	Direct Submission
26	Dryopteris yoroii Serizawa	W.T. Liou 552	MW796577	Taiwan, China	Zuo et al., 2022b
27	Dryopteris yoroii Serizawa	Z.Y. Zuo 1857	MW796579	Gongshan, Yunnan, China	Zuo et al., 2022b
28	Dryopteris yoroii Serizawa	Z.Y. Zuo 3397	MW796580	Emeishan, Sichuan, China	Zuo et al., 2022b
	Reference
	Du, X.Y., Lu, J.M., Zhang, L.B., et al. 2021. Simultaneous diversification of Polypodiales and angiosperms in the Mesozoic. Cladistics. 1–22. https://doi.org/10.1111/cla.12457
	Gao, R., Wang, W., Huang, Q., et al., 2018. Complete chloroplast genome sequence of Dryopteris fragrans (L.) Schott and the repeat structures against the thermal environment. Sci. Rep. 8, 16635. https://doi.org/10.1038/s41598-018-35061-8
	Liu, S., Wang, Z., Wang, H., et al., 2020. Patterns and Rates of Plastid rps12 Gene Evolution Inferred in a Phylogenetic Context using Plastomic Data of Ferns. Sci. Rep. 10, 9394. https://doi.org/10.1038/s41598-020-66219-y
	Wei R, Yan YH, Harris AJ, Kang JS, Shen H, Xiang QP, Zhang XC. Plastid Phylogenomics Resolve Deep Relationships among Eupolypod II Ferns with Rapid Radiation and Rate Heterogeneity. Genome Biol Evol. 9(6),1646–1657. https://doi.org/10.1093/gbe/evx107
	Wei, H.J., Chen, B., Zuo, Z.Y., 2024. Two new Dryopteris taxa originated from distantly related congeners in China. Taxon DOI: https://doi.org/10.1002/tax.13116
	Xu, L., Xing, Y., Wang, B., et al., 2019. Plastid genome and composition analysis of two medical ferns: Dryopteris crassirhizoma Nakai and Osmunda japonica Thunb. Chin Med. 14, 9. https://doi.org/10.1186/s13020-019-0230-4.
	Zuo, Z.Y., Lu, J.M., Wang, Y.H., et al., 2022a. Dryopteris sukungiana (Dryopteridaceae), a new species of the D. sparsa complex from Southwest China. Phytotaxa 533(5): 256–266.
	Zuo, Z.Y., Zhao, T., Du, X.Y., et al., 2022b. A revision of Dryopteris sect. Diclisodon (Dryopteridaceae) based on morphological and molecular evidence with description of a new species. Plant Diversity 44(2): 181–190.
