# Supplementary material for: ﻿Dryopterisjinpingensis, a critically endangered diploid new species of Dryopteridaceae from Yunnan, China
Source: PhytoKeys. 2024 Mar 19;239:195–204. doi: 10.3897/phytokeys.239.118655 (PMC10966346; doi:10.3897/phytokeys.239.118655)
Supplement: Supplementary material 2 — The voucher information and GenBank accession numbers of nuclear marker AK1 used in this study [file phytokeys-239-195_article-118655__-s002.xlsx]

## Sheet: Table S2
Table S2: The voucher information and GenBank accession numbers of nuclear marker AK1 used in this study
No.	Species name	Haplotype	Specimen voucher	Locality	AKI accession numbers	Reference
1	Dryopteris expansa(C.Presl) Fraser-Jenk. & Jermy	Hori193	Hori 193	Yamanashi, Japan	KY794837	Hori et al., 2018
2	Dryopteris fragrans (L.) Schott	Zuo5156 Copy1	Z.Y. Zuo 5156	Dalian, Liaoning, China	OQ186658	Wei et al., 2024
3	Dryopteris fragrans (L.) Schott	Zuo5156 Copy2	Z.Y. Zuo 5156	Dalian, Liaoning, China	OQ186659	Wei et al., 2024
4	Dryopteris gaoligongensis Z.Y. Zuo, Jin Mei Lu & D.Z. Li	Zuo1610 G1	Z.Y. Zuo 1610	Baoshan, Yunnan, China	MW446552	Zuo et al., 2022b
5	Dryopteris gaoligongensis Z.Y. Zuo, Jin Mei Lu & D.Z. Li	Zuo1539 Coyp1 G1	Z.Y. Zuo 1539	Tengchong, Yunnan, China	MW446550	Zuo et al., 2022b
6	Dryopteris gaoligongensis Z.Y. Zuo, Jin Mei Lu & D.Z. Li	Zuo1539 Coyp2 G2	Z.Y. Zuo 1539	Tengchong, Yunnan, China	MW446551	Zuo et al., 2022b
7	Dryopteris jinpingensis Z.Y. Zuo, Jin Mei Lu & D.Z. Li	Zuo5378-1	Z.Y. Zuo 5378-1	Jinping, Wenshan, China	PP277080	This study
8	Dryopteris jinpingensis Z.Y. Zuo, Jin Mei Lu & D.Z. Li	Zuo5378-2	Z.Y. Zuo 5378-2	Jinping, Wenshan, China	PP277081	This study
9	Dryopteris melanocarpa Hayata	Hori933_B1	Hori 933	Kasgoshima, Japan	MT114052	Hori et al., 2021
10	Dryopteris monticola (Makino) C.Chr.	Hori1151-2	Hori 1151	Cultivated, Tokyo, Japan	KY794843	Hori et al., 2018
11	Dryopteris monticola (Makino) C.Chr.	Hori1151-3	Hori 1151	Cultivated, Tokyo, Japan	KY794844	Hori et al., 2018
12	Dryopteris renchangiana Z.Y.Zuo & D.Z.Li	Zuo3496 Copy1 D1	Z.Y. Zuo 3496	Nanchuan, Chognqing, China	MW446542	Zuo et al., 2022b
13	Dryopteris renchangiana Z.Y.Zuo & D.Z.Li	Zuo3496 Copy2 D3	Z.Y. Zuo 3496	Nanchuan, Chognqing, China	MW446543	Zuo et al., 2022b
14	Dryopteris renchangiana Z.Y.Zuo & D.Z.Li	Zuo3510 Copy1 D1	Z.Y. Zuo 3510	Xuyong, Sichuan, China	MW446544	Zuo et al., 2022b
15	Dryopteris renchangiana Z.Y.Zuo & D.Z.Li	Zuo3510 Copy2 D2	Z.Y. Zuo 3510	Xuyong, Sichuan, China	MW446545	Zuo et al., 2022b
16	Dryopteris sabaei (Franch. et Sav.) C.Chr.	Hori251 S2	Hori 251	Tokyo, Japan	MT114058	Hori et al., 2021
17	Dryopteris sabaei (Franch. et Sav.) C.Chr.	Hori251 S3	Hori 251	Tokyo, Japan	MT114059	Hori et al., 2021
18	Dryopteris sabaei (Franch. et Sav.) C.Chr.	Hori3004 S4	Hori 3004	Kasgoshima, Japan	MT114060	Hori et al., 2021
19	Dryopteris sinonepalensis Z.Y. Zuo & Fraser-Jenkins	DZ5281 E	S.Y.Dong & Z.Y.Zuo DZ5281	Motuo, Xizang, China	MW446541	Zuo et al., 2022b
20	Dryopteris sinonepalensis Z.Y. Zuo & Fraser-Jenkins	Zuo1331 E	Z.Y. Zuo 1331	Yangbi, Yunnan, China	MW446540	Zuo et al., 2022b
21	Dryopteris sparsa (D. Don) Kuntze	Hori48 A3	Hori 48	Chiba, Japan	MT114048	Hori et al., 2021
22	Dryopteris sparsa (D. Don) Kuntze	Hori48 C1	Hori 48	Chiba, Japan	MT114055	Hori et al., 2021
23	Dryopteris sparsa (D. Don) Kuntze	Hori864 A4	Hori 864	Miyazaki, Japan	MT114047	Hori et al., 2021
24	Dryopteris sparsa (D. Don) Kuntze	Hori864 C2	Hori 864	Miyazaki, Japan	MT114056	Hori et al., 2021
25	Dryopteris sp.1	Hori943 A1	Hori 943	Kasgoshima, Japan	MT114046	Hori et al., 2021
26	Dryopteris sp.1	Hori943 A5	Hori 943	Kasgoshima, Japan	MT114050	Hori et al., 2021
27	Dryopteris sp.1	Hori943 B1	Hori 943	Kasgoshima, Japan	MT114052	Hori et al., 2021
28	Dryopteris sparsa (D. Don) Kuntze	Liou804 Single F1	W.T. Liou 804	Nepal	MW446553	Zuo et al., 2022b
29	Dryopteris sparsa (D. Don) Kuntze	Zuo4396 C2	Z.Y. Zuo 4396	Shenzhen, Guangdong, China	MZ855252	Zuo et al., 2022a
30	Dryopteris sparsa (D. Don) Kuntze	Zuo4451 Copy1 F1	Z.Y. Zuo 4451	Chayu, Xizang, China	MZ855242	Zuo et al., 2022a
31	Dryopteris sparsa (D. Don) Kuntze	Zuo4451 Copy2 F1s3	Z.Y. Zuo 4451	Chayu, Xizang, China	MZ855243	Zuo et al., 2022a
32	Dryopteris sparsa subsp. rectipinnula Fraser-Jenk.	Zuo1798 Copy1 F1s2	Z.Y. Zuo 1798	Gongshan, Yunnan, China	MZ855244	Zuo et al., 2022a
33	Dryopteris sparsa subsp. rectipinnula Fraser-Jenk.	Zuo1798 Copy2 F5	Z.Y. Zuo 1798	Gongshan, Yunnan, China	MZ855245	Zuo et al., 2022a
34	Dryopteris subexaltata (Christ) C.Chr.	Hori3150 A1	Hori 3150	Kasgoshima, Japan	MT114046	Hori et al., 2021
35	Dryopteris subexaltata (Christ) C.Chr.	Hori3150 A2	Hori 3150	Kasgoshima, Japan	MT114047	Hori et al., 2021
36	Dryopteris subexaltata (Christ) C.Chr.	Hori910 A1	Hori 910	Kasgoshima, Japan	MT114046	Hori et al., 2021
37	Dryopteris sukungiana Z. Y. Zuo	Zuo1615 Copy1 F3	Z.Y. Zuo 1615	Baoshan, Yunnan, China	MZ855246	Zuo et al., 2022a
38	Dryopteris sukungiana Z. Y. Zuo	Zuo1615 Copy2 H1	Z.Y. Zuo 1616	Baoshan, Yunnan, China	MZ855247	Zuo et al., 2022a
39	Dryopteris sukungiana Z. Y. Zuo	Zuo2862 Copy1 F4s1	Z.Y. Zuo 2862	Cangyuan, Yunnan, China	MZ855248	Zuo et al., 2022a
40	Dryopteris sukungiana Z. Y. Zuo	Zuo2862 Copy2 H2	Z.Y. Zuo 2863	Cangyuan, Yunnan, China	MZ855249	Zuo et al., 2022a
41	Dryopteris sukungiana Z. Y. Zuo	Zuo4660 Copy1 F3s1	Z.Y. Zuo 4660	Wenshan, Yunnan, China	MZ855250	Zuo et al., 2022a
42	Dryopteris sukungiana Z. Y. Zuo	Zuo4660 Copy2 H1	Z.Y. Zuo 4661	Wenshan, Yunnan, China	MZ855251	Zuo et al., 2022a
43	Dryopteris tokyoensis (Matsum.) C. Chr.	Hori1143	Hori 1143	Aichi, Japan	KY794832	Hori et al., 2018
44	Dryopteris yakusilvicola Sa.Kurata	Hori2999 A5	Hori 2999	Kasgoshima, Japan	MT114050	Hori et al., 2021
45	Dryopteris yakusilvicola Sa.Kurata	Hori2999 B1	Hori 2999	Kasgoshima, Japan	MT114052	Hori et al., 2021
46	Dryopteris yakusilvicola Sa.Kurata	Hori2999 S1	Hori 2999	Kasgoshima, Japan	MT114057	Hori et al., 2021
47	Dryopteris yoroii Serizawa	Zuo1857 Copy1 Y1	Z.Y. Zuo 1857	Gongshan, Yunnan, China	MW446546	Zuo et al., 2022b
48	Dryopteris yoroii Serizawa	Zuo1857 Copy2 Y2	Z.Y. Zuo 1857	Gongshan, Yunnan, China	MW446547	Zuo et al., 2022b
49	Dryopteris yoroii Serizawa	Zuo3397 Copy1 Y1	Z.Y. Zuo 3397	Emeishan, Sichuan, China	MW446548	Zuo et al., 2022b
50	Dryopteris yoroii Serizawa	Zuo3397 Copy2 Y2	Z.Y. Zuo 3397	Emeishan, Sichuan, China	MW446549	Zuo et al., 2022b
	Reference
	Hori, K., Ebihara, A., Murakami, N., 2021. Origin of the apogamous Japanese fern Dryopteris yakusilvicola (Dryopteridaceae). Taxon.70(1): 16–26.
	Hori, K., Okuyama, Y., Watano, Y., et al., 2018. Recurrent hybridization without homoeologous chromosome pairing in the Dryopteris varia complex (Dryopteridaceae). Chromosome Bot. 13(1), 9–24. https://doi.org/10.3199/iscb.13.9
	Wei, H.J., Chen, B., Zuo, Z.Y., 2024. Two new Dryopteris taxa originated from distantly related congeners in China. Taxon DOI: https://doi.org/10.1002/tax.13116
	Zuo, Z.Y., Lu, J.M., Wang, Y.H., et al., 2022a. Dryopteris sukungiana (Dryopteridaceae), a new species of the D. sparsa complex from Southwest China. Phytotaxa 533(5): 256–266.
	Zuo, Z.Y., Zhao, T., Du, X.Y., et al., 2022b. A revision of Dryopteris sect. Diclisodon (Dryopteridaceae) based on morphological and molecular evidence with description of a new species. Plant Diversity 44(2): 181–190.
