# Supplementary material for: ﻿Dryopterisjinpingensis, a critically endangered diploid new species of Dryopteridaceae from Yunnan, China
Source: PhytoKeys. 2024 Mar 19;239:195–204. doi: 10.3897/phytokeys.239.118655 (PMC10966346; doi:10.3897/phytokeys.239.118655)
Supplement: Supplementary material 3 — The voucher information and GenBank accession numbers of plastid regions used in this study [file phytokeys-239-195_article-118655__-s003.xlsx]

## Sheet: Table S3
Table S3: The voucher information and GenBank accession numbers of plastid regions used in this study
No.	Species name	Specimen voucher	Locality	rbcL	rbcL-accD	atpB	rps4-trnS	trnL	trnL-F	psbA-trnH	trnG-trnR	trnP-petG	Reference
1	Dryopteris aquilinoides C. Chr.	Kessler13855, E315	Reunion	JN189537	JN189646	-	JN189211	-	JN189106	JN189429	JN189001	JN189323	Sessa et al., 2012
2	Dryopteris caudipinna Nakai	TNS:764349	Ibaraki, Japan	AB575117	-	-	-	-	-	AB575741	-	-	Ebihara et al., 2010
3	Dryopteris diffracta (Baker) C. Chr.	LJM168	Yunnan, China	DQ508758	-	-	-	-	DQ514478	-	-	-	Direct Submission
4	Dryopteris erythrosora (D.C.Eaton) Kuntze	TNS:762595	Kagoshima, Janan	AB575126	-	-	-	-	-	AB575749	-	-	Ebihara et al., 2010
5	Dryopteris hasseltii (Blume) Ching	LJM167	Yunnan, China	DQ508757	-	-	-	-	DQ514479	-	-	-	Direct Submission
6	Dryopteris hondoensis Koidzumi	TNS764343	Shizuoka Pref. Japan	AB575139	-	-	-	-	-	AB575761	-	-	Ebihara et al., 2010
7	Dryopteris maximowiczii (Baker) Kuntze	H.M. Liu BJ004	South Korea	EF540721	-	EF540727	-	-	-	-	-	-	Liu et al., 2007
8	Dryopteris maximowiczii (Baker) Kuntze	TNS:763866	Shizuoka Pref. Japan	AB575151	-	-	-	-	-	AB575773	-	-	Ebihara et al., 2010
9	Dryopteris melanocarpa Hayata	A. Ebihara KI2007-1254, TNS:766410	Wakayama Pref. Japan	AB575153	-	-	JX535835	JX535937	JX535888	-	-	-	Ebihara et al., 2010 & Zhang et al., 2012
10	Dryopteris melanocarpa Hayata	Hori933	Japan	LC473046	-	-	-	-	LC473051	-	-	-	Hori et al., 2021
11	Dryopteris melanocarpa Hayata	Hori1451	Japan	LC473047	-	-	-	-	LC473051	-	-	-	Hori et al., 2021
12	Dryopteris pallida (Bory) Maire & Petitm	isolate NH48	Unknown	JN189591	JN189697	-	JN189266	-	JN189158	-	-	JN189372	Sessa et al., 2012
13	Dryopteris polita Rosenst.	Ranker 2003, NH92	Unknown	JN189606	JN189713	-	JN189281	-	JN189173	JN189496	JN189066	JN189387	Sessa et al., 2012
14	Dryopteris sabaei (Franch. et Sav.) C.Chr.	Hori 251	Japan	LC473043	-	-	-	-	LC473053	-	-	-	Hori et al., 2021
15	Dryopteris sabaei (Franch. et Sav.) C.Chr.	TNS:764337	Ibaraki Pref. Japan	AB575162	-	-	-	-	-	AB575783	-	-	Ebihara et al., 2010
16	Dryopteris sparsa (D. Don) Kuntze	Hori864	Japan	LC473044	-	-	-	-	LC473049	-	-	-	Hori et al., 2021
17	Dryopteris sparsa (D. Don) Kuntze	Hori48	Japan	LC473048	-	-	-	-	LC473052	-	-	-	Hori et al., 2021
18	Dryopteris sparsa (D. Don) Kuntze	LiuHM_A338	Shangyou, Jiangxi, China	EF463131	-	EF450497	-	-	-	-	-	-	Liu et al., 2007
19	Dryopteris sparsa (D. Don) Kuntze	Ranker 2015, NH81	Unknown	JN189601	JN189708	-	JN189276	-	-	JN189491	JN189061	JN189382	Sessa et al., 2012
20	Dryopteris sparsa (D. Don) Kuntze	TNS:762555	Unknown	LC484419	-	-	-	-	-	-	-	-	Ebihara and Nitta, 2019
21	Dryopteris sparsa (D. Don) Kuntze var. ryukyuensis Seriz.	Hori3133	Japan	LC473045	-	-	-	-	-	-	-	-	Hori et al., 2021
22	Dryopteris sparsa (D. Don) Kuntze var. ryukyuensis Seriz.	TNS:763059	Kagoshima Pref. Japan	AB575173	-	-	JX535849	JX535951	JX535903	AB575794	-	-	Ebihara et al., 2010 & Zhang et al., 2012
23	Dryopteris sparsa subsp. rectipinnula Fraser-Jenk.	Lu SG B27	Kunming,Yunnan,China	AY587124	-	-	-	-	-	-	-	-	Li and Lu, 2006
24	Dryopteris subexaltata (Christ) C. Chr.	SUB1417	Jeju, South Korea	KC896546	-	-	-	-	KC896580	-	-	-	Lee and Park, 2013
25	Dryopteris subexaltata (Christ) C.Chr.	Hori910	Japan	LC473042	-	-	-	-	LC473050	-	-	-	Hori et al., 2021
26	Dryopteris subexaltata (Christ) C.Chr.	TNS:763060	Kagoshima Pref. Japan	AB575137	-	-	-	-	-	AB575759	-	-	Ebihara et al., 2010
27	Dryopteris sukungiana Z. Y. Zuo	LJM179	Kunming,Yunnan,China	DQ508776	-	-	-	-	DQ514499	-	-	-	Direct Submission
28	Dryopteris tokyoensis (Matsum.) C. Chr.	Moran	Cultivated, NY	JN189578	JN189683	-	JN189251	-	JN189142	JN189468	JN189039	JN189357	Sessa et al., 2012
29	Dryopteris yakusilvicola Sa.Kurata	Hori2999	Kagoshima Pref. Japan	LC473044					LC473049				Hori et al., 2021
	Reference
	Ebihara, A. and Nitta, J.H., 2019. An update and reassessment of fern and lycophyte diversity data in the Japanese Archipelago. J. Plant Res. 132, 723–738. https://doi.org/10.1007/s10265-019-01137-3
	Ebihara, A., Nitta, J.H., Motomi, I., et al., 2010. Molecular species identification with rich floristic sampling: DNA barcoding the pteridophyte flora of Japan. PLoS ONE. 5(12), e15136.
	Hori, K., Ebihara, A., Murakami, N., 2021. Origin of the apogamous Japanese fern Dryopteris yakusilvicola (Dryopteridaceae). Taxon.70(1): 16–26.
	Lee, S.J. and Park, C.W., 2013. Relationships and origins of the Dryopteris varia (L.) Kuntze species complex (Dryopteridaceae) in Korea inferred from nuclear and chloroplast DNA sequences. Biochem. Syst. Ecol. 50, 371–382.
	Li, C.X. and Lu, S.G., 2006. Phylogenetics of Chinese Dryopteris (Dryopteridaceae) based on the chloroplast rps4-trnS sequence data. J. Plant Res. 119, 589–598.
	Liu, H.M., Zhang, X.C., Wang, W., et al., 2007. Molecular phylogeny of the fern family Dryopteridaceae inferred from chloroplast rbcL and atpB genes. Int. J. Plant Sci. 168(9), 1311–1323.
	Sessa, E.B., Zimmer, E.A., Givnish, T.J., 2012. Unraveling reticulate evolution in North American Dryopteris (Dryopteridaceae). BMC Evol. Biol. 12, 1–24.
	Zhang, L.B., Zhang, L., Dong S.Y., et al., 2012. Molecular circumscription and major evolutionary lineages of the fern genus Dryopteris (Dryopteridaceae). BMC Evol. Biol. 12, 180.
